# Supplementary material for: Integrated Exhaled VOC and Clinical Biomarker Profiling for Predicting Bronchodilator Responsiveness in Asthma and COPD Patients
Source: Diagnostics (Basel). 2025 Oct 28;15(21):2738. doi: 10.3390/diagnostics15212738 (PMC12610987; doi:10.3390/diagnostics15212738)
Supplement: Supplementary file 1 [file diagnostics-15-02738-s001.zip]

Archive with 1 entries (1 files):
- diagnostics-3914224-supplementary.pdf
